# Supplementary material for: MALDI Spectra Database for Rapid Discrimination and Subtyping of Mycobacterium kansasii
Source: Front Microbiol. 2018 Apr 3;9:587. doi: 10.3389/fmicb.2018.00587 (PMC5893902; doi:10.3389/fmicb.2018.00587)
Supplement: Supplementary Table 1 — Blind coded isolates testing. Manufacturers recommended interpretation of score values were followed: from 0 to 1.699 indicates “no reliable identification” (Red); 1.7 to 1.999 indicate a “probable genus identification” (yellow); 2.0 to 2.299 indicate a “secure genus identification and probable species identification” (light green), and values from 2.300 to 3.000 indicate a “highly probable species identification” (intensive green). [file Table1.xlsx]

## Sheet: Sheet1
Supplementary table 1: Blind coded isolates testing. Manufacturers recommended interpreation of score values were followed: from 0 to 1.699 indicates ‘no reliable identification’ (Red); 1.7 to 1.999 indicate a ‘probable genus identification’ (yellow); 2.0 to 2.299 indicate a ‘secure genus identification and probable species identification’ (light green), and values from 2.300 to 3.000 indicate a …
S.No	Isolate	Identification result
		PCR-REA hsp65	MALDI TOF MS
			With Bruker database	Log score value	StdDiv	In-house database	Log score value	StdDiv
1	M.kansasii 7744.09	I	Mycobacterium kansasii	2.25	0.0603324	Mycobacterium kansasii genotype I NLA 001000449	2.35667	0.0427395
2	M.kansasii 768.14	I	Mycobacterium kansasii	2.22833	0.0271416	Mycobacterium kansasii genotype I NLA 001000521	2.425	0.0398748
3	M.kansasii 5690.08	I	Mycobacterium kansasii	2.20833	0.0682398	Mycobacterium kansasii genotype I 1010001495	2.36	0.0296648
4	M.kansasii 150.12	I	Mycobacterium kansasii	2.2	0.0979796	Mycobacterium kansasii genotype I NLA 001000521	2.43167	0.0534478
5	M.kansasii 3777.07	I	Mycobacterium kansasii	2.18333	0.0535413	Mycobacterium kansasii genotype I 1010001495	2.335	0.0512835
6	M.kansasii 803.13	I	Mycobacterium kansasii	2.18167	0.0757408	Mycobacterium kansasii genotype I NLA 001000521	2.38	0.045607
7	M.kansasii 11096.10	I	Mycobacterium kansasii	2.18	0.0695701	Mycobacterium kansasii genotype I NLA 001000521	2.22333	0.0382971
8	M.kansasii 2014.02	I	Mycobacterium kansasii	2.16667	0.145694	Mycobacterium kansasii genotype I NLA 001000521	2.35333	0.111295
9	M.kansasii 10441.10	I	Mycobacterium kansasii	2.14667	0.124847	Mycobacterium kansasii genotype I NLA 001000449	2.27333	0.104626
10	M.kansasii 55.12	I	Mycobacterium kansasii	2.14333	0.06121	Mycobacterium kansasii genotype I NLA 001000521	2.36333	0.0417931
11	M.kansasii 2488.12	I	Mycobacterium kansasii	2.14333	0.103086	Mycobacterium kansasii genotype I NLA 001000449	2.22167	0.082805
12	M.kansasii 668.15	I	Mycobacterium kansasii	2.14167	0.149321	Mycobacterium kansasii genotype I NLA 001000521	2.33833	0.0917424
13	M.kansasii 60.15	I	Mycobacterium kansasii	2.13167	0.112324	Mycobacterium kansasii genotype I NLA 001000521	2.245	0.124056
14	M.kansasii 1015.15	I	Mycobacterium kansasii	2.12667	0.100133	Mycobacterium kansasii genotype I 1010001495	2.34167	0.0685322
15	M.kansasii 11097.10	I	Mycobacterium kansasii	2.125	0.0454973	Mycobacterium kansasii genotype I 1010001495	2.225	0.0454973
16	M.kansasii 66.13	I	Mycobacterium kansasii	2.11667	0.110935	Mycobacterium kansasii genotype I NLA 001000521	2.305	0.0966954
17	M.kansasii 11095.10	I	Mycobacterium kansasii	2.1	0.0419524	Mycobacterium kansasii genotype I NLA 001000521	2.25667	0.0731209
18	M.kansasii 1767.13	I	Mycobacterium kansasii	2.09833	0.0673548	Mycobacterium kansasii genotype I NLA 001000521	2.255	0.0909395
19	M.kansasii 965.15	I	Mycobacterium kansasii	2.09667	0.063456	Mycobacterium kansasii genotype I NLA 001000521	2.39167	0.0365605
20	M.kansasii 412.14	I	Mycobacterium kansasii	2.095	0.0913783	Mycobacterium kansasii genotype I NLA 001000521	2.26833	0.054191
21	M.kansasii 120.15	I	Mycobacterium kansasii	2.08667	0.133517	Mycobacterium kansasii genotype I NLA 001000521	2.33333	0.0915787
22	M.kansasii 9940.10	I	Mycobacterium kansasii	2.07667	0.117075	Mycobacterium kansasii genotype I ATCC 25221	2.26167	0.0727782
23	M.kansasii 1059.14	I	Mycobacterium kansasii	2.06667	0.152272	Mycobacterium kansasii genotype I 1010001495	2.20667	0.160458
24	M.kansasii 7339.09	I	Mycobacterium kansasii	2.065	0.195627	Mycobacterium kansasii genotype I ATCC 25221	2.21167	0.119234
25	M.kansasii 1304.15	I	Mycobacterium kansasii	2.065	0.0344964	Mycobacterium kansasii genotype I NLA 001000449	2.24167	0.0765289
26	M.kansasii 425.15	I	Mycobacterium kansasii	2.065	0.314309	Mycobacterium kansasii genotype I NLA 001000449	2.30167	0.147026
27	M.kansasii 633.13	I	Mycobacterium kansasii	2.06333	0.102307	Mycobacterium kansasii genotype I ATCC 25221	2.22333	0.0857127
28	M.kansasii 4287.07	I	Mycobacterium kansasii	2.06	0.107517	Mycobacterium kansasii genotype I NLA 001000449	2.21667	0.034448
29	M.kansasii 1014.13	I	Mycobacterium kansasii	2.05167	0.101472	Mycobacterium kansasii genotype I 1010001495	2.23833	0.084004
30	M.kansasii 9298.05	I	Mycobacterium kansasii	2.05	0.106958	Mycobacterium kansasii genotype I ATCC 25221	2.28333	0.124204
31	M.kansasii 10792.10	I	Mycobacterium kansasii	2.045	0.135757	Mycobacterium kansasii genotype I 1010001495	2.21833	0.133778
32	M.kansasii 156.15	I	Mycobacterium kansasii	2.03833	0.122379	Mycobacterium kansasii genotype I NLA 001000521	2.26333	0.103086
33	M.kansasii 834.14	I	Mycobacterium kansasii	2.02333	0.135597	Mycobacterium kansasii genotype I NLA 001000521	2.20167	0.0801041
34	M.kansasii 848.11	I	Mycobacterium kansasii	2.02167	0.179267	Mycobacterium kansasii genotype I NLA 001000449	2.14167	0.315811
35	M.kansasii 618.14	I	Mycobacterium kansasii	2.01	0.10583	Mycobacterium kansasii genotype I 1010001495	2.26333	0.0804156
36	M.kansasii 1271.14	I	Mycobacterium kansasii	2.005	0.109681	Mycobacterium kansasii genotype I NLA 001000449	2.115	0.117771
37	M.kansasii 10401.05	I	Mycobacterium kansasii	2.004	0.228976	Mycobacterium kansasii genotype I NLA 001000521	2.282	0.173407
38	M.kansasii 5099.08	I	Mycobacterium kansasii	1.995	0.169322	Mycobacterium kansasii genotype I NLA 001000521	2.28	0.0843801
39	M.kansasii 234.14	I	Mycobacterium kansasii	1.98167	0.135117	Mycobacterium kansasii genotype I NLA 001000521	2.26	0.054037
40	M.kansasii 1365.14	I	not reliable identification	1.97667	0.221149	Mycobacterium kansasii genotype I NLA 001000521	2.24333	0.183048
41	M.kansasii 370.15	I	Mycobacterium kansasii	1.975	0.0500999	Mycobacterium kansasii genotype I NLA 001000521	2.16833	0.130754
42	M.kansasii 1822.15	I	Mycobacterium kansasii	1.97167	0.0457894	Mycobacterium kansasii genotype I NLA 001000521	2.31833	0.0343026
43	M.kansasii 5865.14	I	Mycobacterium kansasii	1.965	0.119457	Mycobacterium kansasii genotype I NLA 001000521	2.315	0.0500999
44	M.kansasii 4985.08	I	Mycobacterium kansasii	1.95167	0.178148	Mycobacterium kansasii genotype I NLA 001000521	2.17667	0.176597
45	M.kansasii 5080.03	I	Mycobacterium kansasii	1.94667	0.0935236	Mycobacterium kansasii genotype I NLA 001000521	2.10833	0.137611
46	M.kansasii 10791.10	I	not reliable identification	1.94	0.168523	Mycobacterium kansasii genotype I NLA 001000449	2.19167	0.219401
47	M.kansasii 1064.11	I	Mycobacterium kansasii	1.935	0.209452	Mycobacterium kansasii genotype I NLA 001000521	2.06167	0.176682
48	M.kansasii 5249.08	I	Mycobacterium kansasii	1.934	0.239854	Mycobacterium kansasii genotype I NLA 001000521	2.208	0.188335
49	M.kansasii 658.11	I	Mycobacterium kansasii	1.93333	0.144314	Mycobacterium kansasii genotype I NLA 001000449	2.06333	0.139236
50	M.kansasii 964.14	I	Mycobacterium kansasii	1.92833	0.286316	Mycobacterium kansasii genotype I NLA 001000521	2.25	0.135056
51	M.kansasii 1055.16	I	Mycobacterium kansasii	1.92667	0.240305	Mycobacterium kansasii genotype I ATCC 25221	2.14167	0.291233
52	M.kansasii 387.11	I	Mycobacterium kansasii	1.92333	0.166453	Mycobacterium kansasii genotype I ATCC 25221	2.23667	0.0765942
53	M.kansasii 1299.14	I	Mycobacterium kansasii	1.92333	0.221239	Mycobacterium kansasii genotype I ATCC 25221	2.04333	0.203732
54	M.kansasii 2303.11	I	not reliable identification	1.92	0.140428	Mycobacterium kansasii genotype I ATCC 12478	2.38833	0.0526941
55	M.kansasii 1166.12	I	Mycobacterium kansasii	1.91833	0.0978604	Mycobacterium kansasii genotype I 803_13	2.21333	0.125645
56	M.kansasii 793.11	I	not reliable identification	1.915	0.236707	Mycobacterium kansasii genotype I NLA 001000521	2.05333	0.171891
57	M.kansasii 476.14	II	Mycobacterium kansasii	1.90667	0.037238	Mycobacterium kansasii genotype II NLA 0010011128	2.24667	0.0463321
58	M.kansasii 305.01	I	Mycobacterium kansasii	1.89833	0.145522	Mycobacterium kansasii genotype I ATCC 25221	2.16667	0.160831
59	M.kansasii 5693.08	I	Mycobacterium kansasii	1.895	0.120457	Mycobacterium kansasii genotype I NLA 001000449	2.29	0.0707107
60	M.kansasii 81.12	I	Mycobacterium kansasii	1.885	0.183494	Mycobacterium kansasii genotype I NLA 001000449	2.115	0.186735
61	M.kansasii 179.15	I	Mycobacterium kansasii	1.87	0.114543	Mycobacterium kansasii genotype I 1010001495	2.09833	0.0453505
62	M.kansasii 426.15	I	Mycobacterium kansasii	1.86667	0.102697	Mycobacterium kansasii genotype I ATCC 25221	2.05	0.0753658
63	M.kansasii 174.12	I	Mycobacterium kansasii	1.84333	0.0838252	Mycobacterium kansasii genotype I ATCC 25221	2.23833	0.0479236
64	M.kansasii 10389.00	I	Mycobacterium kansasii	1.82833	0.237774	Mycobacterium kansasii genotype I NLA 001000521	2.08333	0.234492
65	M.kansasii 10965.14	I	Mycobacterium kansasii	1.81833	0.11143	Mycobacterium kansasii genotype I ATCC 25221	2.115	0.109681
66	M.kansasii 558	I	not reliable identification	1.80667	0.219788	Mycobacterium kansasii genotype I 1010001495	2.13333	0.104051
67	M.kansasii 1364.14	I	not reliable identification	1.80167	0.221668	Mycobacterium kansasii genotype I NLA 001000521	2.27667	0.123396
68	M.kansasii 5583.08	I	Mycobacterium kansasii	1.80167	0.118561	Mycobacterium kansasii genotype I 1010001495	2.29833	0.063692
69	M.kansasii 2961.15	I	Mycobacterium kansasii	1.80167	0.119569	Mycobacterium kansasii genotype I ATCC 12478	2.30167	0.0511534
70	M.kansasii 1142.15	I	not reliable identification	1.795	0.411181	Mycobacterium kansasii genotype I ATCC 25221	1.98	0.43382
71	M.kansasii 1606.14	I	Mycobacterium kansasii	1.77833	0.111609	Mycobacterium kansasii genotype I ATCC 12478	2.355	0.0413521
72	M.kansasii 7728.09	I	Mycobacterium kansasii	1.76167	0.128906	Mycobacterium kansasii genotype I NLA 001000521	2.18333	0.0784007
73	M.kansasii 7384.04	I	Mycobacterium kansasii	1.76	0.226009	Mycobacterium kansasii genotype I ATCC 25221	2.03	0.220091
74	M.kansasii 164.15	I	Mycobacterium kansasii	1.74333	0.214725	Mycobacterium kansasii genotype I 1010001495	2.03333	0.16452
75	M.kansasii 1934.12	I	Mycobacterium kansasii	1.735	0.0700714	Mycobacterium kansasii genotype I 1010001495	2.05833	0.0397073
76	M.kansasii 5482.08	I	not reliable identification	1.735	0.12973	Mycobacterium kansasii genotype I NLA 001000521	2.15833	0.107223
77	M.kansasii 138.15	I	Mycobacterium kansasii	1.72833	0.106286	Mycobacterium kansasii genotype I NLA 001000449	2.10667	0.10328
78	M.kansasii 5230.03	I	not reliable identification	1.69833	0.162039	Mycobacterium kansasii genotype I ATCC 12478	2.14833	0.0552871
79	M.kansasii 110.15	I	Mycobacterium kansasii	1.68333	0.0989276	Mycobacterium kansasii genotype I ATCC 25221	2.01167	0.141197
80	M.kansasii 1437.14	I	Mycobacterium kansasii	1.675	0.364129	Mycobacterium kansasii genotype I NLA 001000449	1.86	0.356371
81	M.kansasii 49.11	V	not reliable identification	1.67	0.0734847	Mycobacterium kansasii genotype V 1010001454	2.32833	0.0519294
82	M.kansasii 978.11	I	not reliable identification	1.67	0.205232	Mycobacterium kansasii genotype I ATCC 12478	2.10333	0.171309
83	M.kansasii 1002.13	I	Mycobacterium kansasii	1.66	0.254558	Mycobacterium kansasii genotype I NLA 001000449	1.885	0.205061
84	M.kansasii 6200.08	I	not reliable identification	1.66	0.0565685	Mycobacterium kansasii genotype I ATCC 25221	2.01	0.254558
85	M.kansasii 241.15	IV	Mycobacterium kansasii	1.65	0.126649	Mycobacterium kansasii genotype IV 1010001458	2.21667	0.109666
86	M.kansasii 500.11	I	not reliable identification	1.63167	0.277663	Mycobacterium kansasii genotype I NLA 001000521	1.87667	0.305527
87	M.kansasii 49	II	not reliable identification	1.62333	0.154876	Mycobacterium kansasii genotype II 1010001469	2.35	0.103344
88	M.kansasii 1502.11	I	not reliable identification	1.605	0.0989444	Mycobacterium kansasii genotype I ATCC 25221	2.16667	0.0722957
89	M.kansasii 4.15	III	not reliable identification	1.57333	0.039833	Mycobacterium kansasii genotype III 1010001468	2.27	0.0586515
90	M.kansasii 11433.10	I	Mycobacterium kansasii	1.57167	0.141904	Mycobacterium kansasii genotype I NLA 001000521	1.76167	0.169755
91	M.kansasii174.15	III	not reliable identification	1.54833	0.135855	Mycobacterium kansasii genotype III 1010001468	2.025	0.236875
92	M.kansasii 807.11	I	not reliable identification	1.54833	0.120069	Mycobacterium kansasii genotype I ATCC 12478	2.09333	0.0280476
93	M.kansasii 1642.12	I	not reliable identification	1.38833	0.161545	Mycobacterium kansasii genotype I ATCC 12478	1.84333	0.203437
94	M.kansasii 47	II	not reliable identification	1.37167	0.115311	Mycobacterium kansasii genotype II NLA 0010011128	2.145	0.310918
95	M.kansasii 2193.11	II	not reliable identification	1.35167	0.0416733	Mycobacterium kansasii genotype II NLA 0010011128	2.22	0.159875
96	M.kansasii 910.16	I	not reliable identification	1.34667	0.102502	Mycobacterium kansasii genotype I NLA 001000449	2.08	0.0787401
97	M.kansasii 6765.15	I	not reliable identification	1.325	0.0771362	Mycobacterium kansasii genotype I 1010001495	1.93	0.0889944
98	M.kansasii 1783.13	I	not reliable identification	1.525	0.106348	Mycobacterium kansasii genotype I ATCC 25221	1.62833	0.129833
99	M.kansasii 10827.10	I	not reliable identification	1.438	0.278956	Mycobacterium kansasii genotype I ATCC 25221	1.496	0.160094
100	M.kansasii 17.14	not applicable	not reliable identification	1.17167	0.112679	not reliable identification	1.17167	0.112679
101	M.conspicuum	not applicable	not reliable identification	1.27833	0.0479236	not reliable identification	1.27833	0.0479236
102	M.marinum	not applicable	not reliable identification	1.355	0.215383	not reliable identification	1.355	0.215383
103	M.szulgai	not applicable	not reliable identification	1.24667	0.0564506	not reliable identification	1.24667	0.0564506
104	M.gastrii	not applicable	not reliable identification	1.305	0.0595819	not reliable identification	1.47	0.159499
